# Supplementary material for: Bacillus subtilis uses the SigM signaling pathway to prioritize the use of its lipid carrier for cell wall synthesis
Source: PLoS Biol. 2024 Apr 29;22(4):e3002589. doi: 10.1371/journal.pbio.3002589 (PMC11081497; doi:10.1371/journal.pbio.3002589)
Supplement: S1 Data — (XLSX) [file pbio.3002589.s001.xlsx]

## Sheet: Fig 1C
Figure 1C
Time	No Drug	Fosfomycin	Vancomycin
0	0.025	0.025	0.025
15	0.039	0.04	0.039
30	0.057	0.056	0.059
45	0.085	0.083	0.079
60	0.121	0.103	0.08
75	0.178	0.103	0.076
90	0.25	0.095	0.07
105	0.371	0.09	0.063
120	0.516	0.085	0.056
135	0.738	0.082	0.056
150	0.914	0.076	0.052

## Sheet: Fig 1D
Figure 1D
Wildtype	Vancomycin	Fosfomycin	Fosfomycin (60 minutes)	Bacitracin	Ramoplanin	Amphomycin
8.064	19.267	24.4	8.281	61.792	90.721	89.846
10.352	96.258	15.485	27.719	43.124	76.306	82.116
8.492	49.61	22.856	42.229	51.243	68.898	15.253
9.827	42.712	15.8	91.1	55.218	81.878	29.357
9.631	78.203	15.967	48.46	56.397	97.195	102.725
6.558	24.653	36.88	23.459	63.941	26.424	87.859
21.834	67.962	41.798	35.349	42.542	44.247	26.887
8.188	23.913	27.827	17.193	77.198	89.433	45.67
9.493	71.535	33.464	48.563	48.247	54.774	20.488
13.463	14.691	31.671	17.625	77.691	88.167	61.867
5.751	93.03	30.513	58.367	62.463	57.561	92.635
10.506	62.534	23.719	12.357	48.873	34.975	25.722
10.809	18.078	21.121	55.738	75.734	53.089	25.758
6.248	56.181	23.637	43.976	16.517	52.183	24.28
11.342	81.704	34.031	60.277	55.05	57.696	69.208
6.157	63.416	20.08	40.399	49.519	50.061	82.228
15.914	92.788	34.674	13.188	66.838	68.244	91.429
12.953	79.721	27.557	53.658	120.869	87.61	29.629
5.627	55.403	26.893	28.632	72.938	66.565	23.801
14.311	53.816	31.348	18.34	69.426	81.15	74.732
12.642	66.148	23.231	100.076	58.821	73.139	115.568
8.971	84.991	23.865	80.12	90.548	81.374	36.588
3.926	82.778	23.259	58.765	78.704	84.633	59.39
7.199	68.225	34.932	50.685	63.404	110.117	145.49
7.729	115.081	23.904	39.564	95.378	103.933	53.824
4.948	57.888	27.748	17.105	57.054	18.604	49.483
11.499	21.575	24.059	13.422	45.218	84.227	89.371
11.777	26.038	36.666	53.258	71.98	55.377	62.575
6.616	61.613	22.384	63.281	55.541	66.815	69.169
4.254	62.591	21.895	51.205	61.683	48.171	20
7.048	69.801	33.154	57.401	56.835	89.698	36.178
9.436	61.866	23.261	35.893	62.389	56.82	51.32
9.21	72.653	33.794	19.972	62.735	26.693	65.189
8.362	19.442	22.09	49.535	55.348	48.696	89.309
8.979	11.36	27.915	31.608	66.814	71.698	24.819
6.73	86.255	25.626	55.003	82.078	31.414	40.912
6.499	53.113	39.039	36.059	63.882	71.125	70.327
8.048	42.748	27.515	29.759	41.214	47.706	125.231
8.742	82.41	41.488	11.147	118.575	122.101	93.409
13.687	70.106	29.557	13.719	59.232	62.645	74.728
5.367	74.097	27.679	23.701	55.33	92.349	83.185
14.999	81.521	22.583	72.867	64.334	40.946	50.957
14.924	90.616	28.012	55.044	62.992	54.834	69.281
6.072	69.009	28.347	47.456	83.776	59.861	30.396
11.579	103.255	21.968	47.992	72.492	20.201	58.632
11.995	68.404	24.973	94.017	56.884	49.537	21.161
9.327	81.911	30.457	24.459	63.283	70.311	81.483
5.041	111.368	29.698	52.384	55.034	41.668	29.168
11.185	68.391	23.92	71.119	103.349	49.491	50.71
7.768	12.682	25.867	48.718	71.09	67.217	59.753
17.092	97.265	34.131	63.606	32.187	72.925	51.856
9.523	22.561	17.484	15.011	24.605	57.614	83.384
12.356	70.973	20.874	54.756	57.741	77.312	53.074
9.431	51.111	20.316	64.129	78.11	59.723	80.03
6.512	11.424	13.45	52.921	37.877	50.308	88.617
21.306	75.154	18.066	10.247	76.875	58.214	70.675
7.99	117.726	16.345	49.101	61.299	61.195	55.149
16.845	134.817	15.799	35.151	75.069	49.753	29.249
10.137	64.045	21.356	43.903	88.421	76.246	86.071
11.159	76.069	15.423	33.565	105.307	59.478	89.27
8.95	114.121	18.466	33.638	16.088	65.002	37.166
10.446	90.053	13.189	15.844	73.675	67.599	70.021
7.919	27.554	19.333	58.714	73.45	84.669	90.191
11.464	78.794	20.326	56.899	94.179	17.051	85.048
14.601	114.913	24.229	64.835	55.026	47.453	16.097
13.162	48.143	11.067	43.453	57.646	77.862	84.343
5.878	18.79	23.418	68.806	105.007	48.154	88.238
7.76	81.028	7.094	43.06	41.182	102.491	78.79
9.841	84.227	17.372	24.845	65.178	46.359	106.636
6.906	79.044	19.01	68.17	49.713	56.192	20.552
10.024	59.663	25.767	52.848	77.141	64.958	38.61
4.654	69.482	46.166	43.104	71.114	82.533	84.717
9.003	59.029	33.636	57.935	71.962	80.707	25.799
6.784	76.395	21.321	57.561	31.148	61.626	79.242
5.757	138.085	16.395	14.669	85.002	39.482	40.285
3.758	90.398	26.524	28.763	82.453	16.495	25.838
7.763	16.041	13.963	59.482	61.918	35.946	91.556
6.862	66.797	10.454	54.137	81.995	68.149	43.168
7.787	18.637	37.736	52.65	81.263	51.242	61.666
4.428	72.615	23.842	59.592	36.205	60.765	94.71
9.91	79.486	20.315	13.74	52.601	79.535	84.776
7.121	69.08	8.875	30.384	61.769	66.224	76.078
8.666	115.879	19.084	48.238	63.962	54.647	75.173
11.53	79.621	21.589	37.058	81.284	64.952	98.101
5.178	82.051	14.935	52.882	82.757	36.297	30.004
2.667	87.597	39.327	82.083	88.788	89.924	100.333
10.558	11.769	18.513	57.646	71.376	52.478	31.694
11.882	70.22	20.954	38.003	126.741	74.108	84.591
7.588	16.446	29.201	51.332	102.795	63.059	124.522
8.869	73.019	26.317	39.722	20.465	57.031	60.239
7.73	12.212	39.252	21.429	66.698	64.95	27.134
13.979	35.198	23.764	56.06	84.579	66.066	82.344
12.283	86.709	22.831	31.3	56.608	53.778	133.938
7.497	16.638	32.29	8.035	78.788	3.411	37.805
13.103	129.176	15.555	27.359	101.99	25.543	28.273
10.232	82.088	11.161	34.727	78.279	36.708	81.077
10.061	72.419	13.263	39.487	102.404	93.637	25.97
5.604	79.512	25.906	62.17	88.885	76.06	44.178
12.451	12.171	26.607	32.289	65.967	26.213	106.48
17.574	30.008	14.821	37.754	68.019	62.287	85.656

## Sheet: Fig 2B
Figure 2B
Wildtype	Fosfomycin (30 minutes)	Fosfomycin (60 minutes)	Tunicamycin (30 minutes)	Tunicamycin (60 minutes)	Fos+Tunica (30 minutes)	Fos+Tunica (60 minutes)
14.252	25.808	37.895	12.205	23.884	6.223	14.741
12.964	28.067	56.148	16.009	44.827	13.186	15.114
9.439	19.979	58.036	23.405	19.491	12.687	13.07
10.14	30.023	18.561	16.887	35.019	14.61	19.157
10.678	18.586	61.041	10.752	36.62	17.82	13.903
9.361	25.029	39.158	8.823	27.879	11.81	11.22
8.652	20.372	51.147	10.87	17.434	10.269	16.124
16.197	20.526	38.567	9.559	15.355	13.208	44.252
8.791	29.752	61.62	11.931	38.055	5.172	25.48
5.624	21.032	24.372	9.589	23.498	10.343	16.99
11.351	20.267	71.029	18.39	35.727	12.689	22.804
7.532	37.926	48.312	20.665	32.243	11.292	19.334
11.988	15.459	60.686	7.534	26.039	4.968	33.037
12.067	19.59	61.586	11.407	20.874	12.975	29.164
10.5	27.043	54.733	9.163	20.711	10.415	23.776
5.268	17.347	45.485	8.312	23.929	26.735	13.241
7.389	47.817	36.652	7.867	19.508	13.584	18.6
10.135	45.389	28.184	5.18	23.801	27.581	25.094
12.421	19.407	15.813	10.903	20.481	14.041	22.066
7.823	29.2	69.022	9.997	20.575	17.907	8.022
5.046	35.04	24.185	21.765	26.305	9.541	19.394
13.892	18.629	43.847	12.501	23.699	16.675	21.308
10.921	19.666	54.05	11.488	34.904	11.115	20.145
8.536	24.402	36.69	9.314	19.946	16.901	17.038
9.73	21.774	88.082	16.893	7.046	9.73	15.3
4.766	25.737	42.901	6.027	41.291	16.073	11.466
8.633	12.748	65.32	6.187	38.552	16.686	26.692
3.921	13.63	49.033	16.978	17.657	12.115	20.691
15.383	16.296	10.319	11.953	21.962	8.586	23.692
6.602	27.822	68.843	11.344	28.266	11.95	21.964
14.433	23.209	25.624	9.595	41.991	17.328	15.823
7.192	20.036	29.167	10.786	23.993	11.953	22.346
6.398	30.15	48.731	19.28	24.337	11.694	25.797
3.438	13.885	74.292	8.016	21.173	13.197	28.751
3.019	39.031	38.21	7.4	25.226	10.704	18.346
8.543	23.267	34.788	6.539	18.18	15.31	13.234
5.517	28.304	61.52	8.439	22.952	9.082	6.176
5.749	18.241	63.941	24.04	25.064	13.987	12.863
9.137	17.382	83.512	9.289	27.313	11.235	23.249
6.465	18.596	66.062	6.801	29.705	15.835	14.661
10.018	22.515	28.038	11.012	34.831	13.961	19.948
10.375	21.86	69.138	7.99	24.385	15.116	12.695
5.39	13.962	58.816	15.568	13.891	11.011	19.499
14.685	30.357	66.467	15.08	22.535	13.699	20.428
4.425	31.018	53.6	18.542	15.888	10.694	15.302
4.771	28.096	59.922	10.719	32.624	9.902	12.24
18.738	29.211	53.608	19.984	20.288	11.34	11.482
6.646	24.489	11.822	26.386	27.682	15.857	17.034
14.533	17.254	21.247	12.854	30.961	10.064	14.176
4.851	22.849	59.813	13.519	24.159	16.227	17.945
9.883	27.889	22.622	10.832	29.162	8.84	17.562
9.644	29.167	33.359	9.764	26.139	16.522	22.945
7.759	16.077	63.301	7.248	26.712	9.034	35.723
6.582	17.642	44.077	7.158	32.754	9.729	22.29
7.251	28.199	57.857	7.665	16.778	11.321	19.544
9.37	22.248	86.888	5.807	32.622	11.727	21.816
6.956	25.845	45.937	5.274	19.969	10.479	25.596
7.3	23.756	33.868	14.159	12.186	17.022	12.485
9.271	21.161	38.524	6.94	25.809	16.503	14.916
6.943	17.089	63.316	7.581	18.69	9.123	11.085
7.188	22.109	51.956	19.533	19.668	15.628	13.265
14.388	34.219	70.46	8.48	14.642	9.013	27.619
15.903	25.133	56.666	11.627	52.547	11.175	23.836
7.925	29.62	51.84	11.219	13.02	21.708	24.217
7.074	19.798	44.324	4.665	15.888	9.489	15.436
8.66	23.704	56.616	15.048	22.597	9.528	25.432
6.059	17.111	48.78	12.077	13.121	9.994	17.45
7.127	30.135	65.795	16.633	21.155	14.085	16.85
17.381	27.206	36.283	7.368	34.105	17.89	18.924
9.943	25.681	10.457	11.622	20.864	15.473	19.096
6.638	28.268	10.599	12.852	26.67	15.549	16.228
6.132	26.101	13.568	11.896	32.866	9.906	18.221
10.999	15.043	16.802	19.637	22.535	7.844	18.578
10.267	10.283	51.198	13.99	16.125	10.697	21.28
6.861	33.211	50.214	24.666	38.758	14.479	12.691
10.557	33.282	49.641	16.025	25.922	13.486	22.333
10.11	36.401	47.227	8.561	29.03	18.775	16.45
5.804	47.757	50.243	14.276	28.377	7.445	14.142
6.418	40.476	73.695	9.288	35.459	23.761	18.788
9.582	27.263	67.568	19.023	45.121	11.404	15.685
13.008	27.009	65.206	8.706	24.561	18.491	13.001
13.785	20.867	31.769	11.616	38.706	14.93	9.269
7.82	29.001	64.577	12.594	36.211	9.95	12.082
5.405	29.78	59.151	11.415	14.975	13.278	29.9
7.714	18.102	34.814	13.617	28.197	10.747	19.662
4.309	20.043	36.076	8.864	22.565	11.732	19.898
13.442	27.935	67.648	14.483	30.596	15.735	20.022
11.692	21.762	40.191	10.274	30.255	20.399	15.502
9.513	38.522	50.555	14.711	21.261	8.797	22.544
5.848	22.549	52.862	14.011	16.661	18.675	16.11
8.98	27.651	36.408	8.594	26.053	8.811	16.795
6.918	25.877	57.787	16.47	18.889	14.633	22.398
5.57	16.807	80.439	14.612	33.819	14.78	16.442
3.917	24.488	55.03	19.037	27.58	15.401	15.765
7.628	33.163	64.885	15.211	18.197	14.939	16.469
14.425	20.647	66.617	19.705	47.612	11.132	20.821
9.906	21.086	22.767	13.852	28.912	12.649	17.317
10.913	8.1	87.323	14.675	17.391	14.538	19.518
8.093	22.85	68.62	10.221	33.331	11.561	15.143
8.557	38.24	60.59	20.37	20.844	14.954	27.404

## Sheet: Fig 3B
Figure 3B
WT	murAA	murB	mraY	murG	murJ(∆amj)	bcrC(∆uppP)
13.2	10.575	6.928	20.509	93.949	80.939	97.291
12.092	8.822	7.755	7.996	47.855	94.077	323.7
10.699	4.155	7.091	12.817	78.617	106.768	100.318
8.791	8.809	5.298	9.931	26.363	127.648	371.031
8.828	30.524	8.156	13.514	11.277	81.967	173.638
8.776	14.459	5.594	18.357	102.614	143.132	444.209
13.756	10.245	3.438	13.597	80.242	126.459	332.515
9.182	17.71	7.49	6.427	82.421	88.354	118.206
7.865	10.709	4.128	20.683	16.241	88.825	430.5
14.842	8.565	5.301	15.321	62.115	106.286	250.774
10.957	10.67	5.07	11.236	54.311	121.576	236.066
9.367	6.011	4.67	18.653	74.155	115.703	118.811
13.906	11.756	4.744	14.918	18.901	110.213	448.213
8.344	7.16	4.72	8.664	61.048	59.06	196.549
4.803	3.803	6.824	9.502	51.935	61.028	205.97
4.29	6.412	6.167	12.714	24.049	142.817	239.242
7.497	7.702	5.702	16.041	129.612	172.267	99.713
12.185	7.034	4.188	6.439	80.823	93.479	197.898
4.096	5.172	6.187	8.17	89.638	143.061	127.011
7.764	14.488	5.487	9.777	56.096	104.239	191.643
4.962	9.696	5.844	36.644	68.324	132.806	255.732
4.969	10.5	3.617	13.088	44.329	199.576	220.178
5.543	5.923	6.692	15.286	23.095	109.114	307.844
6.891	4.744	4.375	34.621	15.495	104.639	178.722
6.257	9.137	4.242	32.076	132.173	110.876	3.317
3.189	9.854	4.963	15.605	27.925	58.821	145.458
8.185	7.029	7.011	15.575	73.542	125.41	200.316
5.358	7.996	4.93	9.727	8.731	147.825	310.462
5.623	9.947	4.007	11.949	75.689	95.917	193.8
7.087	5.761	6.317	6.361	46.396	68.667	330.499
16.2	6.444	4.299	14.242	67.642	162.15	247.254
4.146	20.081	4.973	26.35	83.738	75.767	164.422
16.473	10.272	6.361	14.457	67.541	18.995	277.504
5.733	20.12	6.795	18.053	56.991	10.222	236.798
19.373	30.73	7.08	11.905	53.795	103.565	409.818
10.205	13.905	4.755	11.98	82.64	77.822	161.244
7.967	14.609	7.419	20.665	53.37	98.693	89.708
9.566	8.891	6.698	14.608	36.234	98.293	163.181
7.099	11.011	4.924	14.887	92.446	102.502	149.812
6.906	10.582	6.148	8.488	57.354	107.864	267.214
9.416	8.851	5.853	10.502	47.391	110.536	3.924
7.746	6.579	5.544	7.184	68.017	68.504	98.35
7.124	10.013	5.904	32.52	77.734	90.251	182.36
4.869	9.618	5.124	14.58	31.356	91.165	201.607
5.923	6.114	3.549	13.56	58.494	100.725	153.006
8.431	17.162	6.086	7.52	69.08	92.527	354.486
7.86	17.272	5.133	13.58	75.558	118.631	172.016
7.543	19.974	7.261	20.599	73.88	86.442	146.724
8.329	8.834	7.095	12.581	58.527	68.489	126.545
9.234	18.99	4.512	17.92	50.043	89.914	195.101
9.606	5.618	6.823	5.65	60.812	102.818	264.848
9.119	14.19	6.713	15.032	74.293	69.294	38.693
9.318	22.125	4.934	7.803	39.403	92.154	267.188
14.762	21.095	6.084	11.563	38.223	100.402	46.544
7.757	10.769	5.781	15.96	17.122	79.472	142.485
14.735	35.398	5.705	10.539	32.468	81.461	86.704
13.941	22.572	4.62	16.681	139.004	73.613	416.425
13.926	9.788	6.812	6.07	74.625	97.259	455.478
6.175	16.09	4.178	9.309	101.88	66.634	125.338
7.404	6.984	9.873	17.191	43.318	78.686	106.937
13.08	21.926	7.51	18.974	83.208	207.894	128.042
6.499	13.121	8.989	16.249	85.74	71.28	159.564
15.504	5.073	3.375	13.324	72.988	152.555	243.2
16.937	20.976	7.217	12.894	54.831	78.629	167.325
14.319	12.184	5.702	13.86	35.267	105.607	211.367
6.475	20.328	5.762	11.153	56.583	62.135	169.188
7.251	12.136	4.083	25.428	54.736	107.107	93.022
10.985	21.746	3.327	16.046	24.764	81.516	279.665
12.216	9.199	8.355	18.97	23.788	90.245	98.8
9.851	9.385	5.397	21.338	60.868	91.313	440.319
5.675	6.12	6.076	12.063	49.025	72.056	352.032
10.503	17.255	6.574	15.056	85.024	56.055	149.26
6.962	9.79	6.992	13.161	24.793	91.323	224.447
6.677	15.544	7.155	12.724	60.194	128.139	276.782
10.38	15.479	9.018	19.77	22.328	61.612	182.574
7.757	9.446	4.597	10.258	52.2	64.406	261.571
7.689	9.056	8.055	10.351	80.488	100.008	110.185
8.718	16.081	8.408	10.347	62.151	24.114	259.339
9.209	11.755	5.307	23.162	29.395	96.491	203.728
13.402	9.231	5.659	7.859	73.787	97.716	228.381
8.593	8.381	5.282	2.482	75.366	85.08	498.035
5.507	19.888	4.837	10.726	71.537	58.342	413.545
5.878	9.226	5.885	13.705	53.847	127.141	68.145
22.64	6.393	6.554	8.919	100.32	86.395	430.778
8.987	16.091	10.573	15.966	47.447	73.653	275.341
6.698	14.226	10.082	42.07	24.519	95.91	252.539
9.581	26.671	4.975	15.519	62.74	89.642	197.825
5.602	19.9	4.912	11.02	78.963	44.412	181.993
10.33	12.633	5.033	11.958	39.617	70.064	131.266
7.969	12.79	5.559	10.602	67.709	82.231	211.707
4.961	8.912	5.542	19.638	19.668	89.36	94.469
8.186	5.852	4.565	11.366	81.981	70.086	36.782
7.507	12.928	5.388	20.871	37.172	86.429	90.902
6.798	22.024	6.225	5.47	80.631	53.805	257.139
16.294	10.86	4.86	11.118	53.955	89.599	236.406
7.051	11.34	3.495	9.777	126.443	110.527	119.612
16.041	11.636	4.185	11.354	110.543	79.527	237.711
8.687	10.225	4.361	9.209	14.125	65.004	75.849
8.794	23.894	4.637	9.368	10.365	148.354	233.702
9.542	8.265	4.112	10.357	10.582	111.549	240.407

## Sheet: Fig 3C
Figure 3C
	Piptg-mraY, ∆mraY				Piptg-murG, ∆murG				Piptg-murAA, ∆murAA				Piptg-murB, ∆murB				Piptg-murJ, ∆amj, ∆murJ				Piptg-bcrC, ∆uppP, ∆bcrC
Time	0uM IPTG	25uM IPTG		Time	0uM IPTG	12.5uM IPTG		Time	0uM IPTG	100uM IPTG		Time	0uM IPTG	25uM IPTG		Time	0uM IPTG	25uM IPTG		Time	0uM IPTG	25uM IPTG
0	0.013	0.015		0	0.017	0.017		0	0.019	0.016		0	0.015	0.013		0	0.017	0.018		0	0.017	0.02
15	0.025	0.024		15	0.029	0.027		15	0.029	0.028		15	0.022	0.02		15	0.028	0.03		15	0.026	0.027
30	0.031	0.031		30	0.04	0.042		30	0.039	0.036		30	0.031	0.029		30	0.043	0.043		30	0.038	0.036
45	0.054	0.052		45	0.061	0.064		45	0.055	0.061		45	0.045	0.049		45	0.052	0.056		45	0.053	0.051
60	0.074	0.072		60	0.081	0.088		60	0.057	0.086		60	0.043	0.068		60	0.074	0.08		60	0.071	0.066
75	0.107	0.106		75	0.12	0.125		75	0.062	0.126		75	0.039	0.094		75	0.108	0.116		75	0.096	0.092
90	0.157	0.16		90	0.175	0.183		90	0.067	0.194		90	0.038	0.146		90	0.085	0.162		90	0.12	0.118
105	0.206	0.231		105	0.226	0.252		105	0.066	0.281		105	0.033	0.209		105	0.071	0.232		105	0.145	0.157
120	0.222	0.328		120	0.248	0.345		120	0.066	0.402		120	0.031	0.301		120	0.061	0.318		120	0.16	0.21
135	0.21	0.442		135	0.214	0.438		135	0.048	0.536		135	0.028	0.39		135	0.052	0.439		135	0.178	0.272
150	0.204	0.634		150	0.22	0.618		150	0.062	0.774		150	0.025	0.554		150	0.047	0.62		150	0.186	0.366
165	0.186	0.848		165	0.2	0.78		165	0.06	0.962		165	0.022	0.712		165	0.039	0.82		165	0.205	0.468
180	0.172	1.082		180	0.182	0.97		180	0.058	1.218		180	0.022	0.948		180	0.032	1.01		180	0.21	0.62
195	0.17	1.475		195	0.175	1.225		195	0.055	1.67		195	0.021	1.405		195	0.03	1.39		195	0.22	0.8
210	0.165	1.835		210	0.175	1.4		210	0.053	1.99		210	0.019	1.615						210	0.22	0.91

## Sheet: Fig 4B
Figure 4B
	Piptg-uppS, ∆uppS
Time	0uM IPTG	5uM IPTG	100uM IPTG
0	0.017	0.017	0.02
15	0.024	0.025	0.026
30	0.035	0.037	0.036
45	0.047	0.051	0.052
60	0.065	0.07	0.074
75	0.083	0.095	0.096
90	0.109	0.131	0.135
105	0.128	0.191	0.184
120	0.14	0.27	0.258
135	0.152	0.374	0.335
150	0.148	0.514	0.47
165	0.155	0.75	0.63
180	0.155	1.02	0.875
195	0.165	1.285	1.075
210	0.15	1.68	1.415

## Sheet: Fig 4D
Figure 4D
Wildtype	uppS(5µM)	uppS	ispH	Fosmidomycin (105 mins)
5.989	97.019	117.238	53.848	197.112
4.622	116.573	161.005	74.145	96.531
6.268	120.632	96.67	96.891	139.252
6.134	83.872	128.543	45.781	161.014
6.304	92.569	166.066	154.639	112.778
7.372	108.077	140.887	95.753	184.797
3.565	88.059	123.061	89.695	186.48
6.583	76.987	139.818	110.871	122.92
9.298	101.346	97.735	105.907	181.538
11.793	82.182	63.842	55.622	214.491
8.728	90.766	47.852	125.183	140.555
11.01	72.953	114.483	73.622	156.046
12.563	67.034	122.134	121.117	155.829
10.512	81.233	110.047	80.303	150.246
10.77	78.453	62.77	148.242	116.8
7.741	97.16	112.546	80.421	164.537
8.698	145.29	67.16	82.474	190.079
9.416	89.024	88.206	73.76	179.305
6.453	108.618	114.594	92.416	131.109
10.566	84.152	46.038	116.908	208.477
8.517	95.159	168.697	94.613	116.674
14.931	78.379	126.539	97.789	141.699
9.151	83.499	134.181	74.724	214.679
12.676	114.789	101.048	140.31	117.866
10.239	81.57	177.304	60.628	145.042
11.864	116.134	113.272	93.137	196.046
7.11	68.174	138.977	245.457	156.043
5.954	104.437	210.884	141.331	128.5
14.961	82.676	112.244	99.184	246.576
8.414	65.09	127.874	96.709	165.858
14.213	116.289	138.001	70.884	129.039
9.591	60.77	180.365	84.566	142.175
9.958	85.993	91.397	104.544	165.72
12.98	53.042	138.802	97.366	124.461
5.345	65.52	219.026	97.383	140.318
6.27	88.144	207.212	78.018	166.823
5.701	78.412	147.264	62.695	133.18
6.813	100.298	180.462	59.585	142.816
5.857	89.096	168.15	155.256	182.737
13.118	77.536	135.502	54.024	189.244
6.838	90.77	136.679	119.468	116.156
6.384	109.156	153.625	41.34	167.228
14.541	91.079	151.916	142.927	174.603
3.09	106.231	108.213	127.712	170.212
12.034	62.765	120.73	70.228	134.355
12.764	60.321	118.182	65.433	148.741
6.546	84.682	82.743	71.459	136.575
9.354	57.984	143.546	92.388	128.569
7.394	60.413	113.785	237.323	166.089
7.751	65.985	248.471	93.602	127.575
8.241	99.467	120.475	81.416	225.844
7.604	46.023	142.717	129.558	178.173
12.089	80.8	118.637	137.092	156.88
11.046	70.898	124.401	77.752	145.826
8.356	68.63	77.186	64.04	161.367
6.263	109.912	174.605	53.306	126.752
7.484	94.886	145.032	79.595	200.04
7.254	100.221	111.79	64.015	112.794
13.84	160.077	126.343	129.486	75.872
5.378	81.886	123.347	113.376	78.412
11.954	112.708	130.06	104.792	218.671
9.513	88.92	102.512	93.065	169.183
14.225	75.186	161.906	127.754	192.864
5.537	77.025	115.601	63.18	131.518
3.917	64.886	118.431	58.982	130.439
3.917	76.276	110.044	80.579	140.624
11.059	92.784	74.995	136.238	155.598
15.187	55.649	95.259	156.231	130.865
8.854	71.644	63.215	69.312	136.038
8.742	54.216	70.135	80.247	89.744
7.26	91.179	103.248	62.071	136.214
12.211	121.776	113.321	138.34	115.562
9.665	116.166	68.975	103.455	135.597
14.131	93.827	138.984	90.669	86.795
15.904	80.543	172.846	127.411	105.156
16.124	86.695	115.342	80.081	162.773
23.864	93.656	83.255	76.519	110.062
12.479	104.835	68.035	67.528	167.178
11.483	87.839	156.093	152.087	156.299
8.892	161.151	185.419	83.854	114.933
11.168	93.824	91.737	112.091	161.882
22.766	124.909	86.121	100.126	142.031
15.435	74.798	120.171	261.038	141.727
8.133	82.455	98.52	161.303	99.128
14.614	118.639	93.474	72.037	130
8.764	70.549	79.415	68.268	160.931
15.19	128.31	89.895	90.807	105.913
7.869	69.896	86.43	135.567	122.873
14.049	109.252	96.512	60.036	156.378
10.893	79.006	104.24	90.346	118.325
5.589	79.964	97.857	53.5	118.603
11.134	137.543	131.966	87.618	181.04
8.328	93.876	139.93	108.527	175.089
10.168	88.315	117.275	67.896	163.546
15.185	110.359	130.528	197.032	164.047
9.027	110.007	117.094	118.791	190.633
11	175.815	136.4	96.359	164.119
13.049	102.33	201.728	131.475	196.778
11.399	88.946	124.556	61.344	172.907
9.336	64.527	137.365	146.165	141.67

## Sheet: Fig 6B
Figure 6B
Wildtype	csbB (NoInduction)	csbB (60minutes)	csbB (60minutes, Fos+Tunica)	ggaA (NoInduction)	ggaA (60minutes)	ggaA (60minutes, Fos+Tunica)
10.479	10.926	99.735	64.076	21.308	123.646	18.639
13.389	9.714	134.074	91.084	20.797	126.899	27.395
13.151	13.839	63.78	94.238	12.758	99.365	15.7
21.603	17.01	99.949	128.205	19.022	123.525	19.791
9.31	10.057	127.876	93.419	27.21	108.73	14.384
8.267	9.281	126.065	118.948	42.66	101.511	21.353
10.957	7.004	89.18	69.746	17.834	89.145	18.193
9.284	10.044	118.328	83.899	16.673	130.789	8.133
8.23	8.421	78.072	53.441	21.329	100.809	16.769
12.771	6.348	101.294	140.377	19.71	158.273	21.375
14.847	14.409	106.474	91.842	25.977	107.085	30.147
19.379	11.233	94.611	135.857	36.175	128.57	21.367
10.888	11.839	102.369	79.163	17.842	110.816	9.157
19.515	8.411	91.504	143.356	16.473	147.363	19.725
7.785	7.254	97.982	117.847	28.506	141.372	20.47
18.701	6.474	78.167	98.227	17.444	160.445	16.904
14.78	7.091	103.002	101.792	10.047	116.417	22.431
12.161	13.531	94.557	130.207	25.199	170.255	21.34
19.797	14.031	111.973	78.648	29.881	148.062	20.614
14.487	12.05	153.797	129.656	22.338	134.767	28.168
8.208	21.277	123.084	140.561	20.649	97.942	25.319
7.731	10.418	84.974	84.732	23.607	124.965	22.938
17.24	10.054	128.491	163.8	19.553	144.454	21.831
11.104	12.92	100.507	53.848	17.847	132.211	26.232
13.901	12.289	80.428	157.763	29.885	164.22	15.764
10.462	12.234	99.119	129.689	35.799	125.876	17.483
7.183	11.283	110.59	78.362	15.376	173.289	29.272
11.009	12.284	106.635	88.013	28.546	133.511	34.128
9.315	34.13	121.779	95.377	20.687	132.832	9.058
18.625	12.448	65.079	69.403	23.332	111.246	24.849
11.624	11.232	99.407	65.628	20.217	104.376	26.837
12.934	6.178	80.028	101.652	23.234	118.63	23.9
8.801	24.48	111.528	119.908	12.1	107.134	26.746
6.572	10.519	93.378	123.087	15.76	142.266	37.673
15.958	9.676	102.758	81.007	20.707	82.471	22.56
9.099	12.605	139.285	117.709	19.715	108.927	19.529
9.68	8.488	116.904	101.649	37.585	101.633	18.557
6.513	17.524	144.292	80.393	36.018	137.064	7.315
10.691	14.089	101.254	85.467	26.156	132.171	38.107
9.129	8.627	71.534	95.104	26.53	113.183	28.39
12.462	9.102	84.953	103.804	26.66	152.63	15.269
12.788	19.266	106.641	101.468	15.602	102.59	32.848
11.38	9.062	87.318	126.426	19.195	125.424	17.862
6.116	15.139	99.926	87.043	18.83	127.595	24.059
8.141	15.755	82.641	126.621	12.628	108.46	16.978
19.807	3.868	116.049	25.191	13.742	128.168	23.501
12.953	6.772	123.08	147.95	12.896	139.747	22.935
6.403	11.086	112.655	59.614	12.56	118.545	14.925
11.071	7.498	101.367	83.609	38.053	155.104	23.075
9.39	5.935	114.991	86.392	26.615	130.729	10.729
13.365	17.059	157.888	108.084	22.827	120.361	26.264
9.483	8.329	86.518	85.305	20.31	119.263	27.55
7.295	6.004	111.956	147.64	20.796	151.564	19.587
6.847	11.495	85.444	117.774	20.499	84.665	29.253
8.975	10.956	71.071	112.359	15.205	144.225	37.002
8.327	10.525	115.955	101.955	23.318	110.886	32.987
3.868	11.661	102.279	146.943	24.65	115.201	39.151
5.924	10.527	85.714	56.37	15.959	146.35	16
11.108	5.226	92.926	147.339	25.423	123.771	19.807
12.284	6.949	100.017	151.625	19.585	149.191	21.59
8.507	11.49	115.805	112.188	17.281	119.582	26.146
13.488	7.348	150.947	63.398	22.543	137.787	33.227
8.825	7.09	125.246	81.384	15.123	140.085	22.505
6.396	17.62	94.63	63.529	39.539	144.069	20.568
11.222	8.69	88.971	161.075	24.565	145.192	7.213
10.731	12.356	131.283	99.131	13.549	128.866	20.122
13.295	8.202	84.87	151.716	34.198	100.056	15.174
17.553	15.193	136.597	95.748	12.461	128.686	21.028
8.885	12.671	137.054	148.002	15.535	102.332	43.401
8.962	8.269	146.067	124.264	23.04	145.769	15.44
14.131	20.349	79.218	106.783	24.412	168.25	21.105
14.38	7.967	79.647	119.587	25.143	116.8	8.99
11.074	12.403	70.508	136.555	19.907	124.03	28.643
7.276	12.138	102.722	120.917	27.205	111.984	25.953
14.759	10.163	124.598	89.65	19.082	160.851	21.999
13.133	8.434	101.241	46.184	21.69	94.894	22.936
6.94	10.463	135.128	113.528	19.157	138.659	15.259
14.657	11.015	164.228	88.394	16.38	112.99	21.997
11.106	10.456	66.251	88.743	29.328	122.458	17.518
15.343	5.9	99.168	152.982	15.698	114.066	19.033
7.173	7.591	119.071	147.71	17.579	130.45	27.674
10.465	9.021	115.781	137.99	21.899	101.253	23.203
9.512	9.795	107.392	25.661	20.66	114.73	15.772
9.398	11.125	86.767	80.701	50.384	150.99	26.517
8.171	6.655	117.334	69.268	30.736	123.186	26.323
10.284	7.002	126.695	90.111	16.844	140.732	12.427
8.47	37.239	118.606	105.799	23.506	114.975	27.473
10.696	8.202	121.408	152.724	22.077	147.08	23.69
5.875	10.385	114.261	121.464	20.761	144.089	22.695
5.153	26.551	145.431	101.612	18.954	119.17	30.236
6.015	10.237	103.375	83.012	21.776	156.504	16.694
11.201	25.111	141.904	114.376	38.794	95.92	25.99
3.523	11.506	73.015	118.324	33.693	134.965	20.093
10.082	10.023	78.372	96.015	29.192	128.046	16.952
9.995	10.942	107.213	182.243	22.151	114.31	19.497
3.695	23.528	136.89	45.344	30.813	140.623	26.446
7.884	19.845	123.186	183.56	26.97	91.861	22.34
14.015	15.729	150.257	95.47	16.402	144.465	23.858
11.685	19.964	143.265	121.714	23.005	199.963	16.337
9.623	10.325	114.888	155.873	21.459	107.605	14.05

## Sheet: Fig AB
Figure AB
Wildtype	Vancomycin	∆mlk+no antibiotic	∆mlk+vancomycin	∆mlk+bacitracin
6.663	56.362	4.079	4.631	6.244
8.887	22.513	4.677	10.504	15.644
8.754	103.326	3.716	5.633	13.103
9.143	73.201	2.177	15.917	5.064
15.668	26.97	2.932	12.536	8.25
10.717	98.832	3.738	4.846	6.536
8.756	113.715	4.12	2.332	4.455
8.914	106.862	7.075	8.75	6.428
9.117	89.748	7.408	4.992	5.745
5.56	17.593	4.711	7.086	11.82
11.569	15.493	4.365	6.353	4.547
13.966	140.169	3.697	5.433	7.146
10.169	145.788	3.766	4.903	9.151
9.844	96.603	3.272	7.335	6.344
10.079	99.252	2.583	9.183	6.071
6.452	141.393	7.349	6.279	8.694
8.997	83.906	6.875	6.039	10.117
11.061	51.705	6.447	7.181	4.732
8.569	26.019	3.399	12.399	9.176
6.775	135.562	5.52	6.693	10.019
5.802	15.165	4.408	10.892	3.047
7.888	16.867	4.689	15.174	6.821
7.896	52.455	4.886	31.262	3.737
8.562	59.821	4.078	10.955	5.021
8.592	19.888	7.846	7.989	7.358
12.532	17.121	3.211	11.163	5.44
11.264	78.182	3.316	5.648	13.869
11.888	41.496	7.251	11.295	3.686
8.265	60.768	4.38	6.925	5.235
4.337	140.489	4.397	6.102	4.706
7.146	79.963	3.036	14.262	7.529
6.576	130.645	5.39	11.465	6.929
6.26	88.747	4.805	7.298	3.496
8.497	77.215	6.785	5.423	3.55
11.836	92.44	4.565	4.927	6.753
13.493	100.346	3.99	10.259	2.68
8.245	93.566	4.344	8.265	8.047
9.695	116.824	3.649	8.969	13.709
8.799	102.124	4.324	8.077	6.564
9.362	24.817	3.486	18.662	4.57
5.405	112.286	9.891	5.602	3.115
9.319	164.277	3.495	9.317	4.388
16.478	47.682	4.525	7.269	4.515
9.898	134.151	3.435	9.886	6.509
10.302	103.271	7.267	14.752	5.539
17.558	36.223	6.553	8.376	8.961
17.727	148.545	4.067	16.767	10.648
7.496	92.329	2.256	10.687	2.079
16.122	88.476	7.287	9.971	9.798
17.639	147.172	2.321	6.649	5.259
5.953	82.426	3.556	15.151	6.031
10.849	121.5	5.81	9.556	6.603
14.753	117.8	3.818	5.43	10.04
7.457	71.905	6.24	4.601	8.992
7.859	168.629	5.374	4.84	8.695
8.345	97.951	7.149	5.677	11.648
17.022	12.819	4.348	5.686	12.79
9.54	95.242	2.878	9.125	8.725
6.153	85.633	5.531	11.385	19.572
4.195	99.452	9.19	12.669	12.51
9.091	122.924	2.381	3.078	5.325
6.903	22.383	2.534	7.082	5.467
12.479	71.768	2.887	10.575	4.464
4.804	149.177	7.556	5.007	6.02
8.64	46.4	2.342	19.04	6.849
8.188	88.349	5.69	9.697	6.751
15.876	70.716	4.133	12.588	6.289
7.02	106.81	6.031	11.107	5.698
7.254	11.816	3.958	6.207	5.1
6.05	29.289	4.013	6.153	8.35
5.745	143.819	2.837	6.883	11.703
7.173	70.672	4.789	14.052	8.395
7.804	85.271	3.772	10.384	6.478
8.901	20.068	4.874	5.099	4.076
9.761	25.936	4.171	16.661	11.546
7.057	77.021	5.166	4.779	6.593
5.999	35.316	4.911	8.227	8.336
8.122	66.442	4.563	9.169	10.62
8.013	94.225	6.565	3.82	9.52
4.923	72.408	12.287	7.323	10.04
6.857	78.76	6.081	3.075	8.478
9.088	54.705	2.462	4.57	5.793
6.47	137.139	2.705	4.07	5.9
4.438	40.799	4.896	14.091	6.592
8.113	71.12	10.689	6.58	7.211
5.928	134.141	2.875	12.013	9.325
4.915	138.169	6.166	8.647	10.406
10.212	79.495	4.335	7.636	3.921
5.035	26.273	4.497	7.867	13.034
11.737	107.95	5.949	4.593	3.906
6.626	27.169	5.953	21.224	9.775
4.806	92.151	4.683	5.874	7.113
5.705	107.701	5.734	3.818	6.993
12.125	59.163	8.156	12.181	8.147
11.623	74.749	4.493	9.956	5.9
9.63	50.44	6.615	13.359	3.34
9.468	134.599	5.433	5.549	13.598
4.616	97.071	3.96	12.435	9.352
6.368	89.145	5.917	18.134	9.316
3.227	55.969	4.173	5.594	9.927

## Sheet: Fig AC
Figure AC
Wildtype	Vancomycin	Fosfomycin	Fosfomycin (60 minutes)	Bacitracin	Ramoplanin	Amphomycin	Moenomycin	D-Cycloserine	Penicillin-G
8.064	19.267	24.4	8.281	61.792	90.721	89.846	44.68	44.383	21.581
10.352	96.258	15.485	27.719	43.124	76.306	82.116	17.455	13.824	13.633
8.492	49.61	22.856	42.229	51.243	68.898	15.253	23.857	27.141	25.333
9.827	42.712	15.8	91.1	55.218	81.878	29.357	21.949	53.498	17.24
9.631	78.203	15.967	48.46	56.397	97.195	102.725	35.867	29.774	9.342
6.558	24.653	36.88	23.459	63.941	26.424	87.859	23.252	53.021	9.56
21.834	67.962	41.798	35.349	42.542	44.247	26.887	28.98	46.767	15.032
8.188	23.913	27.827	17.193	77.198	89.433	45.67	24.032	36.649	25.759
9.493	71.535	33.464	48.563	48.247	54.774	20.488	29.019	49.556	32.606
13.463	14.691	31.671	17.625	77.691	88.167	61.867	48.183	32.458	27.202
5.751	93.03	30.513	58.367	62.463	57.561	92.635	51.524	47.299	21.566
10.506	62.534	23.719	12.357	48.873	34.975	25.722	29.208	33.554	20.946
10.809	18.078	21.121	55.738	75.734	53.089	25.758	43.288	44.921	33.294
6.248	56.181	23.637	43.976	16.517	52.183	24.28	21.327	41.078	27.283
11.342	81.704	34.031	60.277	55.05	57.696	69.208	38.692	10.77	33.112
6.157	63.416	20.08	40.399	49.519	50.061	82.228	55.088	49.835	37.574
15.914	92.788	34.674	13.188	66.838	68.244	91.429	36.333	43.506	13.212
12.953	79.721	27.557	53.658	120.869	87.61	29.629	46.478	31.39	24.93
5.627	55.403	26.893	28.632	72.938	66.565	23.801	46.476	41.649	31.887
14.311	53.816	31.348	18.34	69.426	81.15	74.732	31.211	37.995	21.107
12.642	66.148	23.231	100.076	58.821	73.139	115.568	43.486	41.39	33.687
8.971	84.991	23.865	80.12	90.548	81.374	36.588	42.882	26.678	22.203
3.926	82.778	23.259	58.765	78.704	84.633	59.39	56.894	52.841	24.735
7.199	68.225	34.932	50.685	63.404	110.117	145.49	59.804	44.293	31.001
7.729	115.081	23.904	39.564	95.378	103.933	53.824	51.509	39.935	30.1
4.948	57.888	27.748	17.105	57.054	18.604	49.483	43.463	47.121	13.524
11.499	21.575	24.059	13.422	45.218	84.227	89.371	33.626	55.049	27.092
11.777	26.038	36.666	53.258	71.98	55.377	62.575	55.371	15.338	7.838
6.616	61.613	22.384	63.281	55.541	66.815	69.169	34.278	22.253	22.467
4.254	62.591	21.895	51.205	61.683	48.171	20	41.765	32.278	22.532
7.048	69.801	33.154	57.401	56.835	89.698	36.178	27.141	36.019	17.308
9.436	61.866	23.261	35.893	62.389	56.82	51.32	27.496	24.645	25.739
9.21	72.653	33.794	19.972	62.735	26.693	65.189	28.711	35.894	26.738
8.362	19.442	22.09	49.535	55.348	48.696	89.309	23.8	24.596	34.449
8.979	11.36	27.915	31.608	66.814	71.698	24.819	49.87	31.869	19.19
6.73	86.255	25.626	55.003	82.078	31.414	40.912	38.107	41.214	25.88
6.499	53.113	39.039	36.059	63.882	71.125	70.327	48.723	16.867	20.232
8.048	42.748	27.515	29.759	41.214	47.706	125.231	32.201	10.945	7.483
8.742	82.41	41.488	11.147	118.575	122.101	93.409	42.632	31.181	11.917
13.687	70.106	29.557	13.719	59.232	62.645	74.728	43.756	49.377	47.095
5.367	74.097	27.679	23.701	55.33	92.349	83.185	50.985	32.635	27.538
14.999	81.521	22.583	72.867	64.334	40.946	50.957	46.351	35.824	23.497
14.924	90.616	28.012	55.044	62.992	54.834	69.281	42.284	20.071	29.511
6.072	69.009	28.347	47.456	83.776	59.861	30.396	53.916	29.948	35.654
11.579	103.255	21.968	47.992	72.492	20.201	58.632	44.866	35.62	18.314
11.995	68.404	24.973	94.017	56.884	49.537	21.161	36.556	27.114	20.919
9.327	81.911	30.457	24.459	63.283	70.311	81.483	60.057	40.433	34.876
5.041	111.368	29.698	52.384	55.034	41.668	29.168	36.181	33.059	30.737
11.185	68.391	23.92	71.119	103.349	49.491	50.71	72.498	32.117	25.498
7.768	12.682	25.867	48.718	71.09	67.217	59.753	32.987	32.094	17.142
17.092	97.265	34.131	63.606	32.187	72.925	51.856	34.349	38.382	34.488
9.523	22.561	17.484	15.011	24.605	57.614	83.384	60.875	37.138	35.695
12.356	70.973	20.874	54.756	57.741	77.312	53.074	71.404	51.541	36.149
9.431	51.111	20.316	64.129	78.11	59.723	80.03	47.013	46.278	40.259
6.512	11.424	13.45	52.921	37.877	50.308	88.617	43.758	45.605	27.099
21.306	75.154	18.066	10.247	76.875	58.214	70.675	50.451	37.166	19.57
7.99	117.726	16.345	49.101	61.299	61.195	55.149	36.927	50.258	17.243
16.845	134.817	15.799	35.151	75.069	49.753	29.249	43.614	58.736	25.465
10.137	64.045	21.356	43.903	88.421	76.246	86.071	61.185	31.233	17.202
11.159	76.069	15.423	33.565	105.307	59.478	89.27	39.56	36.387	43.535
8.95	114.121	18.466	33.638	16.088	65.002	37.166	44.458	53.876	27.272
10.446	90.053	13.189	15.844	73.675	67.599	70.021	64.179	32.353	11.527
7.919	27.554	19.333	58.714	73.45	84.669	90.191	49.629	23.82	17.191
11.464	78.794	20.326	56.899	94.179	17.051	85.048	43.971	40.856	47.21
14.601	114.913	24.229	64.835	55.026	47.453	16.097	26.52	26.568	20.921
13.162	48.143	11.067	43.453	57.646	77.862	84.343	40.32	44.043	19.132
5.878	18.79	23.418	68.806	105.007	48.154	88.238	39.758	18.886	16.885
7.76	81.028	7.094	43.06	41.182	102.491	78.79	54.267	40.643	21.068
9.841	84.227	17.372	24.845	65.178	46.359	106.636	44.083	49.099	19.469
6.906	79.044	19.01	68.17	49.713	56.192	20.552	44.849	32.61	38.592
10.024	59.663	25.767	52.848	77.141	64.958	38.61	36.45	45.095	11.251
4.654	69.482	46.166	43.104	71.114	82.533	84.717	36.276	45.791	21.766
9.003	59.029	33.636	57.935	71.962	80.707	25.799	37.067	14.009	25.447
6.784	76.395	21.321	57.561	31.148	61.626	79.242	48.182	47.196	33.293
5.757	138.085	16.395	14.669	85.002	39.482	40.285	48.69	54.326	44.106
3.758	90.398	26.524	28.763	82.453	16.495	25.838	34.642	25.038	24.344
7.763	16.041	13.963	59.482	61.918	35.946	91.556	33.451	43.694	25.065
6.862	66.797	10.454	54.137	81.995	68.149	43.168	36.499	40.319	16.396
7.787	18.637	37.736	52.65	81.263	51.242	61.666	34.713	47.833	20.565
4.428	72.615	23.842	59.592	36.205	60.765	94.71	43.663	48.611	32.708
9.91	79.486	20.315	13.74	52.601	79.535	84.776	40.379	41.751	12.365
7.121	69.08	8.875	30.384	61.769	66.224	76.078	48.826	15.167	27.067
8.666	115.879	19.084	48.238	63.962	54.647	75.173	45.362	54.424	26.491
11.53	79.621	21.589	37.058	81.284	64.952	98.101	42.389	37.216	26.871
5.178	82.051	14.935	52.882	82.757	36.297	30.004	46.984	28.203	30.987
2.667	87.597	39.327	82.083	88.788	89.924	100.333	36.858	41.785	20.248
10.558	11.769	18.513	57.646	71.376	52.478	31.694	38.353	34.151	28.791
11.882	70.22	20.954	38.003	126.741	74.108	84.591	35.15	28.621	31.502
7.588	16.446	29.201	51.332	102.795	63.059	124.522	32.143	43.994	28.533
8.869	73.019	26.317	39.722	20.465	57.031	60.239	35.648	69.689	17.121
7.73	12.212	39.252	21.429	66.698	64.95	27.134	43.36	37.971	20.586
13.979	35.198	23.764	56.06	84.579	66.066	82.344	23.993	25.976	13.848
12.283	86.709	22.831	31.3	56.608	53.778	133.938	37.36	45.95	38.824
7.497	16.638	32.29	8.035	78.788	3.411	37.805	42.133	44.263	30.179
13.103	129.176	15.555	27.359	101.99	25.543	28.273	60.28	32.14	34.375
10.232	82.088	11.161	34.727	78.279	36.708	81.077	38.308	53.038	11.002
10.061	72.419	13.263	39.487	102.404	93.637	25.97	24.873	12.754	7.872
5.604	79.512	25.906	62.17	88.885	76.06	44.178	54.717	38.162	35.397
12.451	12.171	26.607	32.289	65.967	26.213	106.48	56.227	38.835	39.794
17.574	30.008	14.821	37.754	68.019	62.287	85.656	36.134	39.384	41.165

[truncated: 10 more sheets: Fig DB, Fig HC, Fig HD, Fig IB, Fig IC, Fig JC, Fig KC, Fig KD, Fig MB, Fig NB]
